# Supplementary material for: Comparative analysis of prokaryotic communities, hydrography, and biogeochemistry in Atlantic vs non-Atlantic influenced Svalbard fjords
Source: BMC Microbiol. 2026 Feb 27;26:301. doi: 10.1186/s12866-026-04821-2 (PMC13041043; doi:10.1186/s12866-026-04821-2)
Supplement: Supplementary file 2 — Supplementary Material 2: Table S1. [file 12866_2026_4821_MOESM2_ESM.csv]

SampleID	year	Transect	Station	Latitude	Longitude	Station_Depth	Label_depth	Sample_Depth	Water_masses	NH4	NO2	NO3	PO4	Si	Chl	Phaeo_mg_m3	Temperature	Absolute_salinity	Fluorescence_mg_m3	Oxigen	PAR	SPAR	V4-V5_Sequencing	Metagenomic_sequencing
KB6_2m_2016	2016	Kongsfjorden	KB6	78.93	12.38	54	Surface	2	SW	1.53	0.06		0.06	2.81	0.82	0.7	5.27	27.68	1.30	2.66	1.71	159.22	yes	no
KB6_25m_2016	2016	Kongsfjorden	KB6	78.93	12.38	54	Bellow DCM	25	SW	2.76	0.15	1.49	0.18	1.49	0.11	0.1	3.56	33.57	0.10	2.54	0.00	162.07	yes	no
KB6_50m_2016	2016	Kongsfjorden	KB6	78.93	12.38	54	Bottom	50	AW	2.20	0.15	1.45	0.34	1.51	0.06	0.1	3.91	34.78	0.06	2.48	0.00	167.04	yes	no
KB3_5m_2016	2016	Kongsfjorden	KB3	78.96	11.95	335	DCM	5	SW	1.48	0.07	0.71	0.13	1.72	0.82	0.7	3.98	31.56	7.15	2.68	88.54	985.09	yes	no
KB3_50m_2016	2016	Kongsfjorden	KB3	78.96	11.95	335	Bellow DCM	50	AW	1.74	0.07	0.99	0.24	1.58	0.17	0.3	4.54	34.79	0.24	2.49	0.06	988.22	yes	no
KB3_332m_2016	2016	Kongsfjorden	KB3	78.96	11.95	335	Bottom	332	TAW	0.75	0.55	10.62	0.92	8.12		ND	1.98	34.95	-0.10	2.50	0.00	185.63	yes	no
KB0_5m_2016	2016	Kongsfjorden	KB0	79.05	11.11	323	Surface	5	SW	0.43	0.06	0	0.09	0.91	1.34	1.3	8.11	33.39	0.95	2.50	8.65	33.00	yes	yes
KB0_25m_2016	2016	Kongsfjorden	KB0	79.05	11.11	323	DCM	25	IW	0.82	0.06	1.27	0.15	1.4	0.77	0.6	5.74	34.50	1.05	2.47	0.47	53.25	yes	yes
KB0_50m_2016	2016	Kongsfjorden	KB0	79.05	11.11	323	Bellow DCM	50	AW	1.06	0.11	1.51	0.19	1.45	0.52	0.4	4.83	34.77	0.46	2.47	0.02	54.08	yes	no
KB0_320m_2016	2016	Kongsfjorden	KB0	79.05	11.11	323	Bottom	320	TAW	0.28	0.45	10.7	0.87	6.28	ND	ND	1.87	35.10	-0.08	2.51	0.00	59.43	yes	yes
V12_5m_2016	2016	Kongsfjorden	V12	78.98	9.49	222	Surface	5	AW	0.13			0.08		0.34	0.3	7.94	34.67	0.58	2.46	7.92	30.39	yes	yes
V12_25m_2016	2016	Kongsfjorden	V12	78.98	9.49	222	DCM	25	AW	0.09		0.8	0.17		0.97	0.6	5.64	35.01	13.46	2.37	0.89	28.95	yes	yes
V12_200m_2016	2016	Kongsfjorden	V12	78.98	9.49	222	Bottom	200	TAW	1.01	0.51	9.1	0.71	3.5		ND	2.92	34.97	-0.07	2.46	0.00	31.26	yes	yes
V6_5m_2016	2016	Kongsfjorden	V6	78.91	7.77	1119	Surface	5	AW	0.20					1.05	0.4	8.18	35.10	0.91	2.36	33.30	133.00	yes	yes
V6_25m_2016	2016	Kongsfjorden	V6	78.91	7.77	1119	DCM	25	AW	1.05		2.2	0.29	2.5	1.16	0.8	6.49	35.10	3.32	2.31	2.97	121.14	yes	yes
V6_1000m_2016	2016	Kongsfjorden	V6	78.91	7.77	1119	Bottom	1000	WCW	0.15						ND	-0.74	34.91	-0.13	2.57	0.00	115.28	yes	yes
HGIV_5m_2016	2016	Kongsfjorden	HGIV	79.07	4.18	2354	Surface	5	AW	0.15			0.09	1.1	0.41	0.3	7.18	34.66	0.71	2.09	29.15	695.80	yes	no
HGIV_43m_2016	2016	Kongsfjorden	HGIV	79.07	4.18	2354	DCM	43	AW	0.12	0.09	11.9	0.84	4.5	0.28	0.3	5.53	35.03	2.98	2.09	1.67	697.06	yes	no
HGIV_50m_2016	2016	Kongsfjorden	HGIV	79.07	4.18	2354	Bellow DCM	50	AW	0.12	0.09	11.9	0.84	4.5	0.28	0.3	5.33	35.08	1.47	2.02	0.85	701.43	yes	no
R1_5m_2016	2016	Rijpfjorden	R1	80.13	22.15	203	Surface	5	SW	0.03			0.09	1.6	1.30	0.8	5.18	32.93	1.00	2.37	11.18	65.99	yes	yes
R1_17m_2016	2016	Rijpfjorden	R1	80.13	22.15	203	DCM	17	IW	0.02			0.11	1.6	1.44	0.7	4.66	34.09	3.17	2.37	0.92	66.53	yes	yes
R1_168m_2016	2016	Rijpfjorden	R1	80.13	22.15	203	Bottom	168	WCW	0.32			0.13		0.07	0.2	-1.61	34.79	0.03	2.49	0.00	85.68	yes	yes
R4_5m_2016	2016	Rijpfjorden	R4	80.66	22.09	154	Surface	5	IW	0.40			0.06	0.8	0.18	0.1	4.14	34.06	0.22	2.31	52.04	181.85	yes	no
R4_28m_2016	2016	Rijpfjorden	R4	80.66	22.09	154	DCM	28	AW	1.06		1	0.15	2	0.07	0.1	3.68	34.73	1.37	2.24	7.00	203.17	yes	no
R4_124m_2016	2016	Rijpfjorden	R4	80.66	22.09	154	Bottom	124	TAW	3.99	0.12	5.3	0.56	3.2	0.04	0.1	1.49	34.88	-0.05	2.25	0.00	198.89	yes	no
R6_5m_2016	2016	Rijpfjorden	R6	81.21	22.11	205	Surface	5	SW	0.06				1.2	0.22	0.1	2.07	32.03	0.05	2.50	60.47	205.25	yes	no
R6_50m_2016	2016	Rijpfjorden	R6	81.21	22.11	205	Bellow DCM	50	TAW	1.27	0.1	5.1	0.56	2.2	0.08	0.1	2.40	34.80	0.26	2.40	1.90	189.35	yes	no
R7_5m_2016	2016	Rijpfjorden	R7	81.51	21.85	1037	Surface	5	SW	0.24			0.11	1.5	0.47	0.3	1.20	31.63	0.07	2.49	26.29	89.30	yes	yes
R7_25m_2016	2016	Rijpfjorden	R7	81.51	21.85	1037	DCM	25	LW	0.51		1.7	0.26	1.8	0.59	0.5	-0.03	34.23	0.85	2.40	5.13	89.94	yes	yes
R7_1035m_2016	2016	Rijpfjorden	R7	81.51	21.85	1037	Bottom	1035	WCW	0.13	ND	14.4	1.1	10.3	ND	ND	-0.55	35.08	-0.12	2.49	0.00	90.03	yes	yes
KB6_1m_2017	2017	Kongsfjorden	KB6	78.93	12.39	54	Surface	1	SW	1.38	0.16	1	0	5	2.06		4.27	28.93					yes	yes
KB6_25m_2017	2017	Kongsfjorden	KB6	78.93	12.39	54	DCM	25	SW	NA	0.28	1.72	0.24	2.6	NA		4.35	33.81					yes	no
KB6_46m_2017	2017	Kongsfjorden	KB6	78.93	12.39	54	Below DCM	46	IW	2.98	0.36	2.99	0.37	3.13	0.06		3.86	34.78					yes	yes
KB3_10m_2017	2017	Kongsfjorden	KB3	78.95	11.96	335	DCM	10	SW		0	0.39	0.11	0.9	1.03		5.64	33.43					yes	yes
KB3_50m_2017	2017	Kongsfjorden	KB3	78.95	11.96	335	Below DCM	50	AW	2.15	0.18	2.26	0.36	2.24	0.14		4.78	34.82					yes	yes
KB3_300m_2017	2017	Kongsfjorden	KB3	78.95	11.96	335	Bottom	300	TAW	1.95	0.55	7.42	0.72	6.11			2.61	35.04					yes	yes
KB0_10m_2017	2017	Kongsfjorden	KB0	79.05	11.14	323	Surface	10	AW		0.1	0.78	0.14	1.04	1.12	1.1							no	yes
KB0_50m_2017	2017	Kongsfjorden	KB0	79.05	11.14	323	Below DCM	50	AW	1.27	0.13	0.99	0.2	1.12	0.44		5.99	34.83					yes	yes
V12_25m_2017	2017	Kongsfjorden	V12	78.98	9.51	222	DCM	25	AW	0.37	0	0.85	0.1	0.25	2.28		6.31	34.88					yes	yes
V12_50m_2017	2017	Kongsfjorden	V12	78.98	9.51	222	Below DCM	50	AW	1.62	0.11	2.88	0.3	1.43	0.12		4.84	35.02					yes	no
V12_200m_2017	2017	Kongsfjorden	V12	78.98	9.51	222	Bottom	200	AW	1.64	0.31	10.9	0.74	4.06			3.02	35.03					yes	no
V6_50m_2017	2017	Kongsfjorden	V6	78.91	7.77	1119	Below DCM	50	AW	0.50					0.36		6.43	35.07					yes	no
V6_200m_2017	2017	Kongsfjorden	V6	78.91	7.77	1119	Bottom	200	AW	0.28							5.02	35.11					yes	no
V6_1000m_2017	2017	Kongsfjorden	V6	78.91	7.77	1119	Bottom	1000	WCW	0.24							-0.51	34.92					yes	yes
HGIV_10m_2017	2017	Kongsfjorden	HG-IV	79.07	4.18	2354	Surface	10	AW		0.07	0.78	0.18	2.2	3.07	2.5	6.62	35.00					no	yes
HGIV_25m_2017	2017	Kongsfjorden	HG-IV	79.07	4.18	2354	DCM	25	AW	0.44	0.1	1.93	0.2	1.62	1.35		6.62	35.00					yes	no
HGIV_50m_2017	2017	Kongsfjorden	HG-IV	79.07	4.18	2354	Below DCM	50	AW	0.73	0.37	8.43	0.59	4.1	0.64		5.57	35.10					yes	yes
HGIV_200m_2017	2017	Kongsfjorden	HG-IV	79.07	4.18	2354	Bottom	200	AW	0.25	0.1	12.05	0.76	4.83			3.65	35.04					yes	no
HGIV_1000m_2017	2017	Kongsfjorden	HG-IV	79.07	4.18	2354	Bottom	1000	WCW	0.33	0.12	12.25	0.86	6.66			-0.08	34.92					yes	no
R1_10m_2017	2017	Rijpfjorden	R1	80	22	203	DCM	10	ArW		0.09	0.43	0.13	1.21	1.74		0.71		0.71				yes	no
R1_50m_2017	2017	Rijpfjorden	R1	80	22	203	Below DCM	50	LW		0.17	1.81	0.31	2.7	0.33		-0.31		-0.31				yes	no
R1_200m_2017	2017	Rijpfjorden	R1	80	22	203	Bottom	200	LW		0.21	9.64	0.73	5.24			0.10		0.10				yes	no
R3_10m_2017	2017	Rijpfjorden	R3	80	22	276	DCM	10	SW		0.08	0.64	0.08	1.61	0.77		2.13		2.13				yes	no
R3_50m_2017	2017	Rijpfjorden	R3	80	22	276	Below DCM	50	LW		0.17	4.29	0.43	3.14	0.68		0.03		0.03				yes	no
R3_203m_2017	2017	Rijpfjorden	R3	80	22	276	Bottom	203	WCW		0.19	9.43	0.67	5.16			-1.63		-1.63				yes	no
R5_10m_2017	2017	Rijpfjorden	R5	81	22	130	DCM	10	ArW		0.08	0.4	0.08	1.49	1.83		0.25		0.25				yes	no
R5_25m_2017	2017	Rijpfjorden	R5	81	22	130	DCM	25	ArW		0.26	3.88	0.41	2.17	2.36		0.81		0.81				yes	no
R5_127m_2017	2017	Rijpfjorden	R5	81	22	130	Bottom	127	LW		0.12	10.11	0.75	5.29			0.02		0.02				yes	no
R8_5m_2017	2017	Rijpfjorden	R8	82	22	1617	Surface	5	ArW	0.24	0.01	0	0.12	0.99	6.50		-1.37	32.91					yes	no
R8_15m_2017	2017	Rijpfjorden	R8	82	22	1617	DCM	15	ArW	0.27	0.08	0.96	0.27	2.48	10.39		-1.42	33.26					yes	no
R8_50m_2017	2017	Rijpfjorden	R8	82	22	1617	Below DCM	50	LW	0.56	0.21	7.67	0.61	3.53	0.36		0.06	34.33					yes	no
R8_100m_2017	2017	Rijpfjorden	R8	82	22	1617	Bottom	100	AW	0.35	0.22	11.19	0.73	4.48	0.17		3.10	34.88					yes	no
R8_890m_2017	2017	Rijpfjorden	R8	82	22	1617	Bottom	890	WCW	0.30	0.08	14.31	0.94	8.96			-0.24	34.91					yes	no
