# Supplementary material for: Comparative analysis of prokaryotic communities, hydrography, and biogeochemistry in Atlantic vs non-Atlantic influenced Svalbard fjords
Source: BMC Microbiol. 2026 Feb 27;26:301. doi: 10.1186/s12866-026-04821-2 (PMC13041043; doi:10.1186/s12866-026-04821-2)
Supplement: Supplementary file 3 — Supplementary Material 3: Table S2. [file 12866_2026_4821_MOESM3_ESM.csv]

	Supplementary Table S2
Year	Transect	Sample ID	Input	Filtered	DenoisedF	DenoisedR	Merged	Nonchim	Final output	Final output (%)
2016	Kongsfjorden	G1_5m	28347	22769	22101	22032	19479	18649	18649	65.79 %
		G1_30m	28444	23074	22397	22480	20539	20130	20130	70.77 %
		G1_65m	29193	23629	23036	22949	20232	19307	19307	66.14 %
		KB6_2m	39302	32791	31870	31968	28622	26146	26146	66.53 %
		KB6_25m	14819	11862	11506	11540	10477	10297	10297	69.49 %
		KB6_50m	31277	25204	24537	24493	22152	21324	21324	68.18 %
		KB3_5m	30447	25306	24608	24699	22158	20767	20767	68.21 %
		KB3_50m	29573	23781	23312	23194	20967	20385	20385	68.93 %
		KB3_332m	30037	23688	22662	22653	20630	20156	20156	67.10 %
		KB0_5m	18477	14752	14332	14237	12646	12376	12376	66.98 %
		KB0_25m	25590	20778	20297	20251	18149	17843	17843	69.73 %
		KB0_50m	27721	22566	21936	21967	19152	17638	17638	63.63 %
		V12_5m	20178	16171	15949	15996	15379	15136	15136	75.01 %
		V12_25m	22427	18033	17695	17744	16761	16677	16677	74.36 %
		V12_200m	19481	15520	15053	15029	13730	13512	13512	69.36 %
		V6_5m	21141	16203	16015	16075	15673	15602	15602	73.80 %
		V6_25m	35082	28681	28105	28128	25597	23115	23115	65.89 %
		V6_1000m	22425	17266	16320	16422	14394	14091	14091	62.84 %
		HGIV_5m	14173	11424	11176	11105	10006	9888	9888	69.77 %
		HGIV_43m	30521	24738	24120	24182	21639	21111	21111	69.17 %
		HGIV_50m	16547	13089	12752	12751	11683	11568	11568	69.91 %
	Rijpfjorden	R1_5m	25972	20825	20535	20418	19273	18208	18208	70.11 %
		R1_17m	30425	24908	24454	24505	22844	21046	21046	69.17 %
		R1_168m	31195	25044	24745	24768	23893	23655	23655	75.83 %
		R4_5m	41071	34731	34369	34458	33230	29593	29593	72.05 %
		R4_28m	18876	15346	15074	15162	14290	12238	12238	64.83 %
		R4_124m	37115	29865	29163	29286	26885	24192	24192	65.18 %
		R6_5m	27483	22470	22189	22247	21465	20179	20179	73.42 %
		R6_50m	8343	6627	6563	6549	6341	6301	6301	75.52 %
		R7_5m	30721	25284	24991	25045	23712	21388	21388	69.62 %
		R7_25m	23294	18992	18564	18664	16732	14289	14289	61.34 %
2017	Kongsfjorden	KB6_S	67355	58828	55060	55302	41906	40931	40931	60.77 %
		KB6_M	55678	50498	47195	47492	38232	37435	37435	67.23 %
		KB6_B	41359	37383	34529	34719	26740	26285	26285	63.55 %
		KB3_S	53441	47127	44855	45106	37468	35804	35804	67.00 %
		KB3_M	46173	41759	39673	39808	33848	33083	33083	71.65 %
		KB3_B	62385	56712	53422	53561	46153	45377	45377	72.74 %
		KB0_M	58954	52372	49836	50008	41667	40127	40127	68.06 %
		V12_25m	79799	71752	69275	69458	57561	52145	52145	65.35 %
		V12_M	75864	68911	66256	66316	54543	52201	52201	68.81 %
		V12_B	53462	44957	42035	42184	35500	34601	34601	64.72 %
		V6_M	64586	58016	55557	55828	47076	45745	45745	70.83 %
		V6_B	50595	43827	38714	38670	33699	32786	32786	64.80 %
		V6_1000M	82744	74921	70074	70213	51815	49844	49844	60.24 %
		HGIV_25m	45216	38973	34681	34792	25067	24365	24365	53.89 %
		HGIV_50m	63677	57841	55037	55257	46142	44751	44751	70.28 %
		HGIV_200m	99057	88405	83058	83469	70095	67606	67606	68.25 %
		HGIV_1000m	58539	52400	48252	48560	39345	37666	37666	64.34 %
	Rijpfjorden	R1_S	60217	53633	51941	52150	45115	40462	40462	67.19 %
		R1_M	47052	42989	41033	41207	36432	33020	33020	70.18 %
		R1_B	65978	58570	55929	56098	45227	43911	43911	66.55 %
		R3_S	76658	69105	67359	67357	59614	54474	54474	71.06 %
		R3_M	73016	67143	64573	64787	57776	52581	52581	72.01 %
		R3_B	47285	42811	39140	39362	32039	31498	31498	66.61 %
		R5_S	59484	51624	50057	50218	40499	39358	39358	66.17 %
		R5_M	27927	24691	23996	24071	20932	20588	20588	73.72 %
		R5_B	58931	52871	49715	50086	43566	42938	42938	72.86 %
		R8_5m	74177	68479	66577	66072	56106	53219	53219	71.75 %
		R8_15m	117404	108270	105975	106199	91240	85241	85241	72.60 %
		R8_50m	65426	58879	56546	56723	50878	49338	49338	75.41 %
		R8_100m	79433	72357	69056	69516	59860	58726	58726	73.93 %
		R8_890m	136227	124395	117394	118428	91909	86845	86845	63.75 %
	Statistics	Mean	46093.5	40256.7	38503.6	38613.1	33012.6	31447.7	31447.7	68.47 %
		SD	25796.7	24327.8	23076.5	23192.7	18632.5	17601.7	17601.7	4.23 %
		Median	40186.5	33761.0	33119.5	33213.0	26812.5	25255.5	25255.5	68.87 %
		Max	136227.0	124395.0	117394.0	118428.0	91909.0	86845.0	86845.0	75.83 %
		Min	8343.0	6627.0	6563.0	6549.0	6341.0	6301.0	6301.0	53.89 %
		n	56	56	56	56	56	56	56	56
