# Supplementary material for: Comparative analysis of prokaryotic communities, hydrography, and biogeochemistry in Atlantic vs non-Atlantic influenced Svalbard fjords
Source: BMC Microbiol. 2026 Feb 27;26:301. doi: 10.1186/s12866-026-04821-2 (PMC13041043; doi:10.1186/s12866-026-04821-2)
Supplement: Supplementary file 4 — Supplementary Material 4: Table S3. [file 12866_2026_4821_MOESM4_ESM.csv]

Table S3 - Quality metrics produced by fastp (v0.24), using the JSON output generated for each metagenomic sample after adapter trimming and quality filtering (Q20 and Q30 thresholds). For each sample and read direction (R1 and R2) is shown the total number of reads retained after trimming and the number and percentage of bases ≥Q20 and ≥Q30. These values reflect the quality of sequencing data af…
					After trimming
Year	Transect	Sample ID	Read	Raw reads	Number of reads	Q20 base number	Q20 bases (%)	Q30 base number	Q30 bases (%)
2016	Kongsfjorden	KB0_5m	R1	12927870	12224727	1360368559	93.08	1298235798	88.83
		KB0_5m	R2	12927870	12224727	1335614678	91.49	1266869846	86.78
		KB0_25m	R1	11039485	10269893	1266858361	92.04	1199997192	87.18
		KB0_25m	R2	11039485	10269893	1229839056	89.41	1154264071	83.92
		KB0_320m	R1	9660079	9098736	1164369147	87.19	1087279723	81.42
		KB0_320m	R2	9660079	9098736	1118826661	89.87	1049776810	84.32
		V6_5m	R1	11057367	10390794	1265516562	92.3	1200454800	87.55
		V6_5m	R2	11057367	10390794	1239014150	90.43	1167687399	85.23
		V6_25m	R1	17352259	16424810	2067449888	92.98	1965966072	88.41
		V6_25m	R2	17352259	16424810	2051374020	92.31	1945925012	87.57
		V6_1000m	R1	6689743	6051822	732561656	91.74	694905562	87.02
		V6_1000m	R2	6689743	6051822	709348113	88.91	665653520	83.43
		V12_5m	R1	7343079	6789926	709468973	93.08	679541588	89.16
		V12_5m	R2	7343079	6789926	698332896	91.75	664898035	87.36
		V12_25m	R1	11777213	10787810	1299524337	92.16	1234827849	87.57
		V12_25m	R2	11777213	10787810	1257861631	89.27	1181900870	83.88
		V12_200m	R1	12049974	11394043	1238029197	93.29	1184844654	89.28
		V12_200m	R2	12049974	11394043	1217537470	91.83	1158559612	87.38
	Rijpfjorden	R1_5m	R1	7708409	7302266	882873895	91.87	835483245	86.94
		R1_5m	R2	7708409	7302266	862607848	89.83	810326342	84.39
		R1_17m	R1	9058956	8522830	997583463	92.07	945821087	87.29
		R1_17m	R2	9058956	8522830	977198499	90.28	920532982	85.05
		R1_168m	R1	13064196	12538995	1656198235	92.82	1570962820	88.04
		R1_168m	R2	13064196	12538995	1639617395	91.92	1551066233	86.96
		R7_5m	R1	12501299	11645871	1345004528	92.54	1279826885	88.06
		R7_5m	R2	12501299	11645871	1325590578	91.31	1255111717	86.45
		R7_25m	R1	14151583	13462069	1606223117	92.45	1524624236	87.75
		R7_25m	R2	14151583	13462069	1580412598	91.04	1493254096	86.03
		R7_1035m	R1	12726138	11893260	1548011029	92.39	1466964225	87.57
		R7_1035m	R2	12726138	11893260	1524826906	91.06	1438955414	85.94
2017	Kongsfjorden	HGIV_10m	R1	6481887	6215310	707212000	96.24	690081928	93.01
		HGIV_10m	R2	6481887	6215310	700862922	95.49	679006488	92.52
		HGIV_50m	R1	9244742	1238612	111484162	95.9	108798777	93.59
		HGIV_50m	R2	9244742	1240416	110879660	95.38	107624648	92.58
		KB0_10m	R1	3184673	2945254	310929654	96.19	303578670	93.92
		KB0_10m	R2	3184673	2945254	308288458	95.51	299084484	92.66
		KB0_50m	R1	2014837	1895898	194570366	96.03	189822296	93.67
		KB0_50m	R2	2014837	1895898	193238614	95.53	187438858	92.66
		KB3_10m	R1	10040566	9366900	932240930	96.12	910259130	93.86
		KB3_10m	R2	10040566	9366900	923977913	95.48	896885740	92.68
		KB3_50m	R1	8604178	8133627	833511398	96.39	814672493	94.21
		KB3_50m	R2	8604178	8133627	825519916	95.64	801747366	92.88
		KB3_300m	R1	7417094	6954047	735102913	94.23	717300342	91.95
		KB3_300m	R2	7417094	6954047	704848295	95.7	684763229	92.98
		KB6_1m	R1	11883723	11114405	1395007716	94.65	1334209303	90.53
		KB6_1m	R2	11883723	11114405	1380250247	93.78	1297223772	88.14
		KB6_46m	R1	8348855	6327375	752821410	95.75	725381758	92.26
		KB6_46m	R2	8348854	6326648	747789497	95.11	710207394	90.33
		V6_1000m	R1	23197262	21861887	2252477415	95.97	2196863242	93.6
		V6_1000m	R2	23197262	21861887	2341982159	95.54	2171349945	92.71
		V12_25m	R1	5173391	4743402	576212497	89.67	551182364	85.77
		V12_25m	R2	5173391	4743402	549212571	94.29	528142212	90.67
			Average	10180725	9215196	1067239695	93.03	1015387349	88.92
			Min	2014837	1238612	110879660	87.19	107624648	81.42
			Max	23197262	21861887	2341982159	96.39	2196863242	94.21
			SD	4299750	4413174	522555665	2.36	493133337	3.38
			SE	596268	611997	72465432	0.33	68385290	0.47
